# Supplementary material for: Sex-Specific Multimorbidity–Multibehaviour Patterns in Primary Care Populations
Source: Int J Environ Res Public Health. 2025 Mar 24;22(4):485. doi: 10.3390/ijerph22040485 (PMC12026541; doi:10.3390/ijerph22040485)
Supplement: Supplementary file 1 [file ijerph-22-00485-s001.zip]

Archive with 1 entries (1 files):
- ijerph-3431741-supplementary.pdf
